# Supplementary material for: Superoxide Dismutase-1 Intracellular Content in T Lymphocytes Associates with Increased Regulatory T Cell Level in Multiple Sclerosis Subjects Undergoing Immune-Modulating Treatment
Source: Antioxidants (Basel). 2021 Dec 3;10(12):1940. doi: 10.3390/antiox10121940 (PMC8750574; doi:10.3390/antiox10121940)
Supplement: Supplementary file 1 [file antioxidants-10-01940-s001.zip]

Archive with 1 entries (1 files):
- antioxidants-1459422-supplementary.pdf
